# Supplementary material for: Occurrence and characterization of viruses infecting Amorphophallus in Yunnan, China
Source: Sci Rep. 2024 Jun 5;14:12948. doi: 10.1038/s41598-024-63477-y (PMC11153213; doi:10.1038/s41598-024-63477-y)
Supplement: Supplementary file 3 — Supplementary Table S1. [file 41598_2024_63477_MOESM3_ESM.xlsx]

## Sheet: Sheet1
Sample ID	Species	Symptoms	Collection location	Isolate name	Collection Date	DsMV identified by the CP sequence	DSMV identified by the partial CI sequence and Accession number in GenBank	MVBV identifed by partial L RNA sequence	TZSV identifed by partial L RNA sequence	orthotospovirus-like particle under the electron microscopy	potyvirus-like particle under the electron microscopy
Konjac-YS7a	Amorphophallus konjac	mosaic	Yongsheng, Lijiang city	AK-YS7a	2008	OR311334				-	++
Konjac-YS7b	A. konjac	mosaic	Yongsheng, Lijiang city	AK-YS7b	2008	OR911341				-	++
Konjac-AKFM13	A. konjac	mosaic	Fucun town, Fuyuan county, Qujing city	AKFM13	2013	OR311333				-	++
Konjac-AKFM14	A. konjac	mosaic	Fucun town, Fuyuan county, Qujing city		2013					-	++
Konjac-1	A. konjac	mosaic	Zhongan,Fuyuan	AK-1	2016	OR911339				-	+
Konjac-2	A. konjac	mosaic	Zhongan,Fuyuan		2016					-	+
Konjac-3	A. konjac	yellow	Zhuyuan, Fuyuan		2016					-	++
Konjac-4	A. konjac	mosaic yellow spot	Zhuyuan, Fuyuan		2016					-	+
Buckwheat-1	Fagopyrum esculentum Moench	mottle,mosaic,vein clear	Zhuyuan, Fuyuan		2016					-	++
Buckwheat-2	F. esculentum Moench	mosaic	Zhuyuan, Fuyuan		2016					-	+
Albus-1	A. ablus	mosaic	Zhongan,Fuyuan		2016					-	++
Albus-2	A. ablus	mosaic	Zhongan,Fuyuan		2016
Albus-3	A. ablus	mosaic	Zhongan,Fuyuan		2016
Konjac-5	A. konjac	mosaic	Zhongan,Fuyuan		2016
Konjac-6	A. konjac	mosaic	Zhongan,Fuyuan		2016
Konjac-7	A. konjac	mosaic	Zhongan,Fuyuan		2016
Konjac-8	A. konjac	mosaic	Zhuyuan,Fuyuan		2016
Konjac-9	A. konjac	mosaic	Zhuyuan,Fuyuan	AK-9	2016	OR911330				-	++
Konjac-10	A. konjac	ringspot, mosaic	Zhuyuan,Fuyuan		2016					+	++
Konjac-11	A. konjac	ringspot, mosaic	Zhuyuan,Fuyuan		2016					+	+
Konjac-12	A. konjac	mosaic	Zhuyuan,Fuyuan		2016					-	+
Albus-4	A. ablus	ringspot, mosaic	Zhuyuan,Fuyuan		2016					+	++
Albus-5	A. ablus	ringspot, mosaic	Zhongan,Fuyuan		2016					+	+
Albus-6	A. ablus	ringspot, mosaic	Zhongan,Fuyuan		2016					+	+
Albus-7	A. ablus	ringspot, mosaic	Zhongan,Fuyuan		2016					+	+
Konjac-13	A. konjac	mosaic	Zhongan,Fuyuan		2016
Konjac-14	A. konjac	mosaic	Zhongan,Fuyuan		2016					+	+
Konjac-15	A. konjac	ringspot	Zhongan,Fuyuan		2016					+	+
Bulbifer-1	A. bulbifer (Roxb.) Blume	ringspot, mosaic, chlorotic	Zhongan,Fuyuan		2016				TZSV	+	+
Konjac-16	A. konjac	mosaic	Zhongan,Fuyuan		2016
Konjac-17	A. konjac	mosaic,puckering	Zhuyuan,Fuyuan	AK-17	2016	OR911335				+-	++
Konjac-18	A. konjac	chloritic spot	Zhuyuan,Fuyuan		2016	+		-	-	+	-
Konjac-19	A. konjac	mosaic	Zhuyuan,Fuyuan		2016	+		-	-	+	+-
Konjac-20	A. konjac	roll,mosaic	Zhuyuan,Fuyuan		2016	+		-	-	+	+-
Konjac-21	A. konjac	mosaic,puckering	Zhuyuan,Fuyuan		2016	+		-	-	+	+-
Konjac-22	A. konjac	feather mosaic	Zhuyuan,Fuyuan		2016	+		-	-	+	+-
Konjac-23	A. konjac	feather mosaic	Zhuyuan,Fuyuan		2016	+		-	-	++	+-
Konjac-24	A. konjac	feather mosaic	Zhuyuan,Fuyuan		2016	+		-	-	++	+-
Konjac-25	A. konjac	mosaic	Zhuyuan,Fuyuan		2016	+		-	-	++	+
Konjac-26	A. konjac	mosaic	Zhuyuan,Fuyuan		2016					+	-
Konjac-sym	A. konjac	mosaic and yellow spots	Kunming	Konjac-sym	2017		OR911322	+	+
Albus-sym	A. ablus	mosaic	Kunming	Ablus-sym	2017		OR911318	+	+
Konjac-asym	A. konjac	symptomless, regenerated seedling through the meristematic tissue culture	Kunming		2017			-	-
Albus-asym	A. ablus	symptomless, regenerated seedling through the meristematic tissue culture	Kunming		2017			-	-
Konjac-27	A. konjac	mosaic	Zhuyuan,Fuyuan	AK-27	2017		OR911319
Konjac-28	A. konjac	mosaic and ringspots	Zhuyuan,Fuyuan		2017					+	++
Konjac-29	A. konjac	mosaic	Zhuyuan,Fuyuan		2017					-	++
Konjac-30	A. konjac	mosaic	Zhuyuan,Fuyuan		2017					-	++
Konjac-31	A. konjac	soft rot	Zhuyuan,Fuyuan		2017
Albus-8	A. ablus	mosaic	Zhuyuan,Fuyuan	AA-8	2017		OR911320			-	++
Albus-9	A. ablus	yellow spot	plantation base,Fuyuan		2017					+	-
Albus-10	A. ablus	yellow spot	plantation base,Fuyuan		2017					+	-
Albus-11	A. ablus	yellow spot	plantation base,Fuyuan		2017					+	-
Albus-12	A. ablus	mosaic	plantation base,Fuyuan	AA-12	2017		OR911321			-	++
Bulbifer-2	Amorphophallus bulbifer (Roxb.) Blume	chlorotic ringspot	Planted in plantation base,Fuyuan, collected in Kunming		2017					++	-
Bulbifer-3	A. bulbifer (Roxb.) Blume	mosaic, yellow spots	Planted in plantation base,Fuyuan, collected in Kunming		2017					++	+
Bulbifer-4	A. bulbifer (Roxb.) Blume	slim leaf, brown necrotic spot, mosaic	Planted in plantation base,Fuyuan, collected in Kunming		2017					++	++
Bulbifer-5	A. bulbifer (Roxb.) Blume	leaf roll,feather mosaic	Planted in plantation base,Fuyuan, collected in Kunming		2017					-	+++
Konjac-32	A. konjac	mosaic	plantation base,Fuyuan		2017					+	+
Albus-13	A. ablus	mosaic	plantation base,Fuyuan	AA-13	2017		OR911323			+	+
Albus-14	A. ablus	mosaic	plantation base,Fuyuan	AA-14	2017		OR911324			+	+
Konjac-33	A. konjac	Mosaic and chloritic	Zhongan,Fuyuan	AA-15	2017		OR911325		+	++	+
Konjac-34	A. konjac	mosaic, yellow spots	Zhongan,Fuyuan		2017					++	+
Konjac-35	A. konjac	mosaic	Zhongan,Fuyuan		2017					-	+
Konjac-36	A. konjac	dark green stripe,ringspot	Zhongan,Fuyuan		2017					++	+
Konjac-37	A. konjac	Mosaic and yellow	Shengjing, Fuyuan		2017					++	+
Konjac-38	A. konjac	Mosaic and yellow	Shengjing, Fuyuan		2017					-	+
Konjac-39	A. konjac	Mosaic and yellow	Shengjing, Fuyuan		2017				+	+	+
Konjac-40	A. konjac	Mosaic and yellow	Shengjing, Fuyuan		2017				+	+	+
Konjac-41	A. konjac	Mosaic and yellow	Shengjing, Fuyuan		2017					-	+
Konjac-42	A. konjac	mosaic	Shengjing, Fuyuan		2017					-	+
Konjac-43	A. konjac	chlorotic	Shengjing, Fuyuan		2017				+	+	+
Konjac-44	A. konjac	chlorosis	Shengjing, Fuyuan		2017					-	+
Bulbifer-6	A. bulbifer (Roxb.) Blume	yellow and necrotic spots	Planted in plantation base,Fuyuan, collected in Jinghong		2017					+++	++
Bulbifer-7	A. bulbifer (Roxb.) Blume	yellow spots	Planted in plantation base,Fuyuan, collected in Jinghong	AB-7	2017		OR911315	+	+	+++	++
Bulbifer-8	A. bulbifer (Roxb.) Blume	yellow spots	Planted in plantation base,Fuyuan, collected in Jinghong		2017				+	+++	++
Bulbifer-9	A. bulbifer (Roxb.) Blume	yellow spots	Planted in plantation base,Fuyuan, collected in Jinghong		2017					+++	++
Bulbifer-10	A. bulbifer (Roxb.) Blume	yellow spots	Planted in plantation base,Fuyuan, collected in Jinghong		2017					+++	++
Bulbifer-11	A. bulbifer (Roxb.) Blume	yellow spots	Planted in plantation base,Fuyuan, collected in Jinghong		2017					+++	++
Bulbifer-12	A. bulbifer (Roxb.) Blume	yellow spots	Planted in plantation base,Fuyuan, collected in Jinghong		2017					+++	++
Konjac-45	A. konjac	yellow spots	plantation base,Fuyuan		2017					+++	++
Galinsoga-1	Galinsoga quadriadiata	yellow spots	plantation base,Fuyuan		2017				+	++	+
Galinsoga-2	G. quadriadiata	mosaic	plantation base,Fuyuan		2017				+	++	+
Konjac-46	A. konjac	chlorosis,roll,necrotic spot	plantation base,Fuyuan		2018					-	++
Konjac-47	A. konjac	chlootic ringspot, mottle,	plantation base,Fuyuan		2018			+		+++	+
Konjac-48	A. konjac	interveinal chlorosis	plantation base,Fuyuan		2018		+			+++	++
Konjac-49	A. konjac	chlorosis, necrotic spot	plantation base,Fuyuan		2018		-	+		+++	-
Konjac-50	A. konjac	chlorosis,roll,necrotic spot,plant stunting	plantation base,Fuyuan		2018			+		+++	+++
Konjac-51	A. konjac	interveinal chlorosis	plantation base,Fuyuan		2018		+			-	+++
Konjac-52	A. konjac	chlorotic spot	plantation base,Fuyuan		2018		+	+		+++	+
Konjac-53	A. konjac	chlorotic spot	plantation base,Fuyuan		2018		+	+		+++	+
Albus-15	A. ablus	chlorosis,roll,necrotic spot	plantation base,Fuyuan	AA-15	2018		OR911313	+		+++	-
Albus-16	A. ablus	chlorosis,necrotic ringspot	plantation base,Fuyuan	AA-16	2018		OR911305		+	+++	+++
Albus-17	A. ablus	roll,chlorosis	plantation base,Fuyuan	AA-17	2018		OR911311	+		+++	+
Albus-18	A. ablus	interveinal chlorosis,puckering	plantation base,Fuyuan	AA-18	2018		OR911314		+	+++	+++
Albus-19	A. ablus	interveinal chlorosis,plant stunting	plantation base,Fuyuan	AA-19	2018		OR911309			-	+++
Konjac-54	A. konjac	necrotic ringspot	plantation base,Fuyuan	AK-54	2018		OR911304	+		+++	-
Konjac-55	A. konjac	cholosis, necrotic ringspot	plantation base,Fuyuan	AK-55	2018		OR911310	+		+++	-
Konjac-56	A. konjac	shoestringing	plantation base,Fuyuan	AK-56	2018		OR911306	+	+	+++	-
Konjac-57	A. konjac	yellow	plantation base,Fuyuan		2018					+	++
Konjac-58	A. konjac	mild chlorosis	plantation base,Fuyuan		2018					+	++
Konjac-59	A. konjac	mosaic	plantation base,Fuyuan		2018		+	+		+	++
Acalypha-1	Acalypha australis L.	necrotic ringspot	plantation base,Fuyuan		2018					+-	-
Acalypha-2	A. australis L.	necrotic ringspot	plantation base,Fuyuan		2019
Galinsoga-3	G. quadriradiata Ruiz & Pavon	mosaic	plantation base,Fuyuan		2018					+	+++
Bulbifer-13	A. bulbifer (Roxb.) Blume	mosaic	plantation base,Fuyuan		2018					+	+
Bulbifer-14	A. bulbifer (Roxb.) Blume	moasic, necrotic spot	plantation base,Fuyuan		2018					+	+
Bulbifer-15	A. bulbifer (Roxb.) Blume	necrotic spot	plantation base,Fuyuan		2018					+	+
Albus-18	A. ablus	shoestringing,stunt	plantation base,Fuyuan		2018				+	+++	-
Konjac-60	A. konjac	roll,chlorosis	Baishui,Zhanyi	AK-60	2018		OR911316	+		+++	+++
Konjac-61	A. konjac	chlorosis	Baishui,Zhanyi	AK-61	2018		OR911308	+		+++	+++
Konjac-62	A. konjac	chlorosis	Baishui,Zhanyi	AK-62	2018		OR911312	+		+++	-
Buckwheat-3	F. esculentum Moench	ringspot	plantation base,Fuyuan		2018			+
Buckwheat-4	F. esculentum Moench	ringspot, chlorotic	plantation base,Fuyuan	Buckwheat-4	2018		OR911317	+
Buckwheat-5	F. esculentum Moench	ringspot, chlorotic	plantation base,Fuyuan		2018			+
Buckwheat-6	F. esculentum Moench	ringspot, chlorotic	plantation base,Fuyuan		2018			+
Konjac-63	A. konjac	mild mosaic	Lushui,Nujiang		2018					-	+
Konjac-64	A. konjac	mild mosaic	Lushui,Nujiang		2018					-	+
Konjac-65	A. konjac	mild mosaic	Lushui,Nujiang		2018					-	+
Pepper-1	Capsicum annuum	necrotic spot	Fuyuan		2018			+
Konjac-66	A. konjac	mosaic,puckering	Zhongan,Fuyuan	AK-66	2019	OR911336				+-	++
Konjac-67	A. konjac	mosaic,puckering	Zhongan,Fuyuan		2019					+	++
Konjac-68	A. konjac	mosaic,puckering	Zhongan,Fuyuan		2019					+	+-
Konjac-69	A. konjac	chlorotic spot	Zhongan,Fuyuan		2019					+	+-
Konjac-70	A. konjac	mosaic	Zhongan,Fuyuan		2019					+	+-
Konjac-71	A. konjac	mosaic,puckering	Zhongan,Fuyuan		2019					+	+-
Konjac-72	A. konjac	mosaic,puckering	Zhongan,Fuyuan		2019					++	+-
Konjac-73	A. konjac	mosaic,puckering	Zhongan,Fuyuan		2019					++	+
Konjac-74	A. konjac	distorting	Zhongan,Fuyuan		2019					++	+
Konjac-75	A. konjac	mosaic	Zhongan,Fuyuan		2019					+	+
Konjac-76	A. konjac	symptomless	Zhongan,Fuyuan		2019					-	-
Albus-19	A. ablus	symptomless	Baishui，Zhanyi	AA-19	2019		OR911307			-	-
Konjac-77	A. konjac	chlorotic mosaic	Baishui，Zhanyi	AK-77	2019	OR911337				-	++
Albus-20	A. ablus	mosaic and chloritic spot	Baishui，Zhanyi		2019					++	++
Konjac-78	A. konjac	mosaic	Baishui，Zhanyi		2019					-	++
Konjac-79	A. ablus	mosaic	Baishui，Zhanyi		2019					-	++
Konjac-80	A. konjac	mosaic	Yongping, Dali	AK-80	2019	OR911338				-	++
Konjac-81	A. konjac	mosaic	Yongping, Dali		2019					-	++
Konjac-82	A. konjac	mosaic	Yongping, Dali		2019					-	++
Konjac-83	A. konjac	mosaic and chlorotic spot	Fuyuan	AK-83	2020	OR311332	OR911302			++	++
Konjac-84	A. konjac	mosaic and chlorotic spot	Fuyuan		2020		+	+
Konjac-85	A. konjac	mosaic	Fuyuan		2020		OR911326
Konjac-86	A. konjac	mosaic	Fuyuan		2020		OR911327
Konjac-87	A. konjac	mosaic	Fuyuan		2020		OR911328
Konjac-88	A. konjac	mosaic	Fuyuan		2020		+
Konjac-89	A. konjac	mosaic	Fuyuan	AK-89	2020		OR911329
Konjac-90	A. konjac	mosaic	Fuyuan	AK-90	2020		OR911330	+
Konjac-91	A. konjac	feather mosaic	Fuyuan	AK-91	2020		OR911331
Albus-21	A. ablus	mosaic and chlorotic spot	Fuyuan		2020			+
Hippeastrum-1	Hippeastrum sp.	chlorotic spot	Fuyuan		2021				+
Hippeastrum-2	Hippeastrum sp.	chlorotic spot	Fuyuan		2021				+
Konjac-92	A. ablus	mild mosaic	Kunming		2021					-	++
Konjac-93	A. ablus	mild mosaic	Kunming		2021					-	++
Konjac-94	A. ablus	asymptom	Kunming		2021		-	-
Konjac-95	A. ablus	asymptom	Kunming		2021		-	-
Konjac-96	A. ablus	asymptom	Kunming		2021		-	-
Albus-22	A. ablus	necrotic spot	Kunming	AA-22	2021		OR911303	+
Konjac-97	A. konjac	necrotic spot	Kunming		2021			+
Bulbifer-16	A. bulbifer (Roxb.) Blume	necrotic spot	Kunming		2021			+
Konjac-98	A. konjac	mosaic	Fuyuan	AK-98	2023	OR911342
1.In the Row G and H, OR3113** represent the accession number of CP and CI sequences in GenBank
2.In the Row G and H, + represents DsMV were detected with the corresponding primer pair.
3.In the Row I and I, + represents MVBaV and TZSV were detected with the degenerated primer pair for the partial L RNA, - represents the result is negative.
4.in the Row J, +++ represents more than 50 virus particles were observed every 30 views/sample.++ represents 30-50 virus particles were observed every 30 views/sample. + represents 10-30 virus particles were observed every 30 views/sample. +- represents less than 10 virus particles were observed every 30 views/sample. –represents no virus particle was observed.
