# Supplementary material for: Occurrence and characterization of viruses infecting Amorphophallus in Yunnan, China
Source: Sci Rep. 2024 Jun 5;14:12948. doi: 10.1038/s41598-024-63477-y (PMC11153213; doi:10.1038/s41598-024-63477-y)
Supplement: Supplementary file 4 — Supplementary Table S2. [file 41598_2024_63477_MOESM4_ESM.xlsx]

## Sheet: Sheet1
Table S2 The number of Reads and Unigene
Align information\Sample	Sample_MY_1	Sample_MY_1_CK	Sample_MY_2_CK	Sample_MY_2
Total Clean reads	61277370(100.00%)	88345484(100.00%)	133491322(100.00%)	82237592(100.00%)
Total mapped reads to reference genomes	44709587(72.96%)	63472349(71.84%)	94563793(70.83%)	67555539(82.14%)
Unigene(contigs)	56509	50868	195756	158104
