# Supplementary material for: Occurrence and characterization of viruses infecting Amorphophallus in Yunnan, China
Source: Sci Rep. 2024 Jun 5;14:12948. doi: 10.1038/s41598-024-63477-y (PMC11153213; doi:10.1038/s41598-024-63477-y)
Supplement: Supplementary file 5 — Supplementary Table S3. [file 41598_2024_63477_MOESM5_ESM.xlsx]

## Sheet: Sheet1
Table S3. The nt identities (%)) of complete genome between DsMV amorphophallus isolates and other isolates
Albus-sym	0
AK-83	76.3	100
Konjac-sym	77.1	94.3	100
KX505964.1_VanMV_CI	74.6	79.1	79.5	100
AB219545.1_KonMVl	57.1	57.1	57	55.8	100
KY242359.1 strain_II	76.7	85.5	86.2	79.5	55.7	100
KY242358.1 strain_I	76.8	80.4	81	85.7	56.1	80.5	100
LC723667.1 K1_RNA	77.9	87.9	88	79	57	85.2	80.3	100
MG602235.2 Ug31	75.6	88.1	87.8	79.3	57.1	85.1	80.7	87.1	100
MG602234.2 Tz34	77.3	82.5	82.4	77.9	57.3	79.2	78.2	82	81.8	100
KJ786965.1 T10	75.6	87.7	86.2	78.3	56.6	84.9	79.7	86	86.8	80.8	100
JX083210.1 SdP	76.9	87.8	87.4	79.5	57.1	85.4	79.5	88	86.7	81.3	87.6	100
MG602233.2 Et56	76.3	89.2	88.6	79.7	57.5	85	81.8	87.9	87.2	82.8	87.4	88.8	100
MG602232.2 Et41	77.1	89.7	89.7	80.4	58	85.3	81.3	88.1	87.2	83.2	87.3	89.9	90.6	100
MG602231.2 Et36	76	89.4	89	79.8	57.1	85	80.8	87.4	87	82.3	87.5	90.5	91.3	90.2	100
MG602230.2 Et29	76.7	88.9	88.2	79.8	56.8	85.7	80.2	87.9	87.4	82.4	87.4	90.2	89.7	90.9	90.2	100
MG602229.2 Et26	75.4	87	87.1	79.1	56.6	83.1	79.5	86.2	84.9	84.4	84.7	85.8	86.9	88.6	85.9	86	100
MG602228.2 Et9	76	89.4	89	79.8	57.1	85	80.8	87.4	87	82.3	87.5	90.5	91.3	90.2	100	90.2	85.9	100
KT026108.1 CTCRI-II-14	76.9	87.6	87.2	79.7	56.8	86	80.8	87.2	88.8	82.8	87.6	88.1	88.8	88.6	89	88.4	87.1	89	100
MZ043618.1 BF39	77.8	87.4	88.5	80.5	56.9	87	81.1	86.7	85.9	81.1	86.5	87.8	87.6	87.6	87.2	87.8	84.7	87.2	87.2	100
MW701396.1 BF1	77.9	87.6	88.7	80.5	56.9	87.2	81.2	86.7	86	81.2	86.5	87.9	87.8	87.8	87.4	88	84.8	87.4	87.4	99.6	100
AJ298033.1 M13	76	88.5	87.5	79.8	56.7	85	80.1	87.9	86.9	82.8	87.7	89.2	87.6	88.9	88.4	88.5	86	88.4	89.2	87.1	87.2	100
Table S4. The aa identities (aa) of the polyproteins between DsMV amorphophallus isolates and other isolates
	Albus-sym	AK-83	Konjac-sym
P1	58.96-75.58	63.96-80.52	64.68-80.26
Hc-Pro to Nib	87.96-92.7	90.09-95.63	88.96-96.49
CP	87.8-91.9	87.8-97.6	89.0-98.4
